# Supplementary material for: Synthesis of CF3-Indazoles via Rh(III)-Catalyzed C-H [4+1] Annulation of Azobenzenes with CF3-Imidoyl Sulfoxonium Ylides
Source: Molecules. 2025 Jan 5;30(1):183. doi: 10.3390/molecules30010183 (PMC11720978; doi:10.3390/molecules30010183)
Supplement: Supplementary file 1 [file molecules-30-00183-s001.zip]

Archive with 1 entries (1 files):
- molecules-3397154-supplementary.pdf
